# Supplementary material for: Effects of Temperature and Packaging Atmosphere on Shelf Life, Biochemical, and Sensory Attributes of Glasswort (Salicornia europaea L.) Grown Hydroponically at Different Salinity Levels
Source: Foods. 2024 Oct 13;13(20):3260. doi: 10.3390/foods13203260 (PMC11507112; doi:10.3390/foods13203260)
Supplement: Supplementary file 1 [file foods-13-03260-s001.zip]

Archive with 1 entries (1 files):
- foods-3225106-supplementary.pdf
